# Supplementary material for: T cell-mediated microglial activation triggers myelin pathology in a mouse model of amyloidosis
Source: Nat Neurosci. 2024 Jun 27;27(8):1468–74. doi: 10.1038/s41593-024-01682-8 (PMC11303250; doi:10.1038/s41593-024-01682-8)
Supplement: Supplementary file 3 — Information on the patients with AD (list of gene panels used for MERFISH). [file 41593_2024_1682_MOESM3_ESM.xlsx]

## Sheet: Supplementary Table 1
Information on AD patients
Age	Sex	ABC
65	m	0
61	m	3
84	m	2
88	f	3
72	m	2
70	f	2
91	m	3
81	f	2
37	m	0
66	m	3
68	f	1
85	m	3
63	m	3
74	f	2
81	f	3
83	f	1
52	m	1
45	m	3
83	m	1
84	f	2

## Sheet: Supplementary Table 2
A list of gene panel used for MERFISH
Ccnd2
Th
Glra3
Plin2
Pdgfra
Sox9
Ccl3
S100a6
Col6a1
Cyp51
Col1a1
Ddt
Npas1
Cd3g
Nr1h3
Axl
Tgfb1
Crhr2
Efnb3
Fam162a
Dnmt1
Eno2
Lpcat3
Hspb1
Ndrg1
Trp53
Slc1a6
Slc1a3
Hmox1
Igf1r
Pvalb
Itgae
Ephb3
Ctsb
Cdc20
Pdk1
Itih3
Ncr1
Acat2
Id3
Tcap
Bmp7
Timp1
Pten
Mertk
Cnksr3
Cybb
Gzmb
Lpl
Il10
Brca1
Vtn
Traf4
Timp2
Nos2
Cd68
Csf2
Ccl6
Ccl4
Cd22
Plin3
Vip
Tnfaip3
Fabp7
Slc17a8
Dusp6
Sgk1
Arg1
Ifngr1
Srgn
Havcr2
Rsad2
Rab37
Slc6a4
Nfkbia
Serpina3n
Hif1a
Fos
Scgn
Id4
Cxcl14
Hexb
Hmgcr
Thbs4
Fezf2
Clu
Nefm
Acod1
Osmr
Itga5
Tfrc
Ifngr2
Ifnar1
Sod1
Sncg
Serping1
Cd4
Dlx2
Trem2
Abcg1
C3
Sox8
Psmb8
Npc1
Pdgfrb
Csf1r
Rela
Sat1
Cox8b
Ifitm3
Irf7
Gusb
Gaa
Alox5
Ccr1
Smad7
Ikzf2
Ctla4
Cd28
Des
Pdcd1
Parp1
Cd247
Xcl1
Dpt
Sell
Cfap126
Rgs5
Myoc
Tnfsf4
Mrc1
Vim
Itga8
Il2ra
Gad2
Nr4a2
Gsn
Entpd2
P2rx3
Cat
Pamr1
Pcna
Mal
Il1b
Il1a
Fabp4
Fabp5
Ntsr1
Anxa5
Tspan2
Vcam1
Tlr2
Npy2r
Abca1
Ctps
Sema3c
Gabrg1
Spp1
Slc10a6
Plac8
Cxcl5
Pf4
Scarb2
Plbd2
Flt1
Fezf1
Gpnmb
Aldh1l1
Usp18
Klrg1
Lag3
Cd163
Slc6a1
Vamp1
Tnfrsf1a
Cd9
Slc17a6
Nupr1
Dkk3
Itgax
Lamtor1
Crym
Mki67
Nox1
Scrg1
Ldlr
Anxa2
Rora
Zic1
Cmtm6
Tgfbr2
Eomes
Igtp
Olig2
Cspg4
Ccl5
Isl1
Fam107a
Chst2
Htr2c
Gria1
S100b
Htr2a
Gbx2
Lum
Mif
Mylip
Id1
Fa2h
Cxcl10
Trhr
Apln
Npy1r
Acta2
Enpp6
Tox
H2-Aa
Mustn1
H2-Ab1
Neurod1
Enpp2
Necab1
Nostrin
Mlc1
Thrsp
Cldn5
Wfs1
Prss56
Apoc1
Cplx3
Tgfb2
Ramp3
Kiss1r
Foxp3
Ttyh2
C1qa
Tnfsf10
C1qb
Clcf1
Nceh1
Igfbp2
Tspo
Tiparp
Dhcr24
Egr2
Plvap
Tbr1
Flt3
Grn
Lipa
Relb
Cd74
Ch25h
Lcn2
Neu4
Bst2
Oxtr
Ankrd37
Klre1
Socs3
Ndnf
Hilpda
Fdft1
Fn1
Aqp3
Gimap5
Ccr2
Oprd1
Slc6a5
Lamp5
Tmem212
Mafg
Lmod1
Cavin1
Fbxw13
Lamp2
Ptgs1
Cenpe
Chil3
Htr1f
Agt
Ncmap
Rab7b
Itgam
Galr1
Ly6c1
Retnlg
Cd8a
Nkx2-2
Sox4
Gfap
Ms4a7
Irs4
Tmem119
Klf2
Top2a
Gja1
Ifng
Fev
Itgb4
Rras2
C4b
S100a8
S100a9
Chat
Nkg7
Il6st
Capg
Vegfa
Nkx2-9
Cd40
Chrdl1
Csf2ra
Gjc3
Map2
Cxcl11
Rxfp1
Kcnk2
Nlrp3
Fdps
Rps16
Gpx3
Cd47
Isg15
Icam1
Tcf7
Opalin
Myrf
Itgb1
Sema3g
Myh11
Sp9
Ermn
Tpd52
Lyz2
Nefh
Gad1
Igf1
Scel
Slc5a7
Etv1
Csf2rb
Deptor
Sox2
Ano3
Lratd2
Bmp4
B2m
Mog
Nfe2l2
Tnfaip2
Col23a1
Ifit1
Cd3e
Abca2
Cntfr
Rbfox3
Pecam1
Ccr7
Trbc2
Ighm
Cd63
Dcn
Adora2a
Bnip3
Sult1a1
Ccp110
Lepr
Acly
Mfge8
Lpar1
Klf4
Tph1
Col15a1
Il12a
Klk6
Gem
Slc1a5
Atox1
Vcan
Ntrk2
Serpina3i
Lgmn
Sema4d
Cd44
Cux2
Etv6
Clec7a
Vwf
Steap3
Bcl2
Rorb
Plp1
Nfkbiz
Arhgap36
Apod
Steap4
Foxp2
Ctss
Ifnar2
Gapdh
Il33
Syt2
Gzmk
Nox4
Prlr
Stat3
Trpv1
Nfkb1
Ntng1
Nup62cl
Cpne5
Rps20
Adamts2
Nos1
Plxnb2
Rpl27a
Lgals3bp
Txnip
Gpx4
Mmp9
Dgkk
Lgals3
Tpi1
Ctsd
Prdx1
Laptm5
Bcas1
Mpc1
Prdx6
Kcnc1
Tmem163
Oprk1
Reln
Fcgr3
Egr1
Gbp2
Cd79b
Lck
Tnf
Cbln2
Cbln1
P2ry12
Bach2
Aif1
H2-D1
H2-K1
Apoe
Onecut2
Bdnf
Kcnip4
Satb2
Asmt
Hmgcs1
Ptprc
Sulf1
Ccl20
Stat1
Ly6c2
Soat1
Ly6g
Birc2
Trbc1
Ncam1
Slamf6
Atf3
Il6
Il6ra
Cxcl2
Selplg
Fgfr3
Pparg
Tacr1
Kcnj8
Gabra1
Cd19
Tlr3
Msr1
Ccdc153
Cryab
Prf1
Crhbp
Drd1
Aspg
Zfand4
Gzma
Pnoc
Il7r
Sox10
Cdkn1a
Sod2
Dusp1
Nfkb2
Plin4
Mpz
Aqp4
