# Supplementary material for: T cell-mediated microglial activation triggers myelin pathology in a mouse model of amyloidosis
Source: Nat Neurosci. 2024 Jun 27;27(8):1468–74. doi: 10.1038/s41593-024-01682-8 (PMC11303250; doi:10.1038/s41593-024-01682-8)
Supplement: Supplementary file 4 — Statistical source data for Supplementary Fig. 1. [file 41593_2024_1682_MOESM4_ESM.xlsx]

## Sheet: Supplementary Fig. 1a
Aβ area/ Total area (White matter)	5XFAD 4m	5XFAD 10m			Aβ area/ Total area (Grey matter)	5XFAD 4m	5XFAD 10m
	0.000432	0.030247				0.028365	0.247941
	5.75e-05	0.011561				0.010462	0.190904
	0.000131	0.04889				0.008542	0.229384

## Sheet: Supplementary Fig. 1b
% Myelin abnormalities	WT 10m	5XFAD 10m
	2.79441	8.92857
	1.8	10.2119
	3.37302	5.76541
		12

## Sheet: Supplementary Fig. 1c
BCAS1+ MBP+ swelling	BCAS1+ MBP- swelling
43.3628	56.6372
35.5556	64.4444
23.0769	76.9231

## Sheet: Supplementary Fig. 1d
BCAS1+ MAG+ swelling	BCAS1+ MAG- swelling
85.407	14.593
48.8889	51.1111
37.8205	62.1795
