# Supplementary material for: T cell-mediated microglial activation triggers myelin pathology in a mouse model of amyloidosis
Source: Nat Neurosci. 2024 Jun 27;27(8):1468–74. doi: 10.1038/s41593-024-01682-8 (PMC11303250; doi:10.1038/s41593-024-01682-8)
Supplement: Supplementary file 5 — Statistical source data for Supplementary Fig. 4. [file 41593_2024_1682_MOESM5_ESM.xlsx]

## Sheet: Supplementary data 4c
% cells in proximity to ISG15+ microglia	Control	T cell			% cells in proximity to MHCII+ microglia	Control	T cell
	54	75				13.33	41.1765
	46	80				20	25
	34	70				0	40

## Sheet: Supplementary data 4d
	level of Alzheimer's disease neuropathologic change (ABC-Score)	intraparenchymal CD8+ T-cell density [n/mm²]
0	1	0.175961
1	3	0.28154
2	2	0.0596642
3	1	0.132447
4	3	0.651199
5	2	0.0520629
6	2	0.0229366
7	2	0.35007
8	3	0.897975
9	3	0.126146
10	0	0.1543
11	3	0.107028
12	2	0.158874
13	3	0.141296
14	1	0.080646
15	3	0.159808
16	1	0.0535743
17	2	0.633878
18	0	0.0183063
19	3	0.732572

## Sheet: Supplementary data 4e
	MHC2_plaques_semiquantitative_score[0-3]	contact_CD8_density [1/mm²]
0	1	0.056109
1	3	0.827546
2	1	0.488991
3	0	0.0360418
4	0	0.0700141
5	2	0
6	1	0.0470987
7	0	0.0520629
8	0	0.0183063
9	2	0.483148
10	1	0.115891
11	3	0.236314
12	0	0.0152898
13	0	0.0238657
14	2	0.28154
15	0	0.0439903
