# Supplementary material for: T cell-mediated microglial activation triggers myelin pathology in a mouse model of amyloidosis
Source: Nat Neurosci. 2024 Jun 27;27(8):1468–74. doi: 10.1038/s41593-024-01682-8 (PMC11303250; doi:10.1038/s41593-024-01682-8)
Supplement: Supplementary file 6 — Statistical source data for Supplementary Fig. 5. [file 41593_2024_1682_MOESM6_ESM.xlsx]

## Sheet: Supplementary data 5a
IBA1+	Control	PLX
	1089.5	348.666
	1493.38	461.471
	854.67	382.539
	1113.54	472.292
		322.897

## Sheet: Supplementary data 5b
Aβ area/ Total area	Control	PLX
	0.084007	0.064382
	0.051274	0.087378
	0.072958	0.083711
	0.069411	0.081273
		0.83077

## Sheet: Supplementary data 5c
CD8+ cells/ ROI	Control	PLX
	2.7246	6.84637
	4.92031	4.68735
	2.02468	5.89595
	3.9769	3.2011
		7.45685

## Sheet: Supplementary data 5d
% STAT1+ CAII+	Control	PLX
	17.4389	18.925
	39.9471	13.5514
	19.4048	12.6079
	16.5079	9.0625
		17.5475
