# Supplementary material for: T cell-mediated microglial activation triggers myelin pathology in a mouse model of amyloidosis
Source: Nat Neurosci. 2024 Jun 27;27(8):1468–74. doi: 10.1038/s41593-024-01682-8 (PMC11303250; doi:10.1038/s41593-024-01682-8)
Supplement: Supplementary file 7 — Statistical source data for Supplementary Fig. 6. [file 41593_2024_1682_MOESM7_ESM.xlsx]

## Sheet: Supplementary data Fig. 6a
% MBP+ IBA1+	WT 10m	5XFAD 10m
	33.33	54.54
	0	52.17
	14.285	54.28

## Sheet: Supplementary data Fig. 6b
% MBP+ MHCII+ IBA1+	% MBP- MHCII+ IBA1+
53.0649	46.9351
64.3275	35.6725
63.9286	36.0714
