# Supplementary material for: T cell-mediated microglial activation triggers myelin pathology in a mouse model of amyloidosis
Source: Nat Neurosci. 2024 Jun 27;27(8):1468–74. doi: 10.1038/s41593-024-01682-8 (PMC11303250; doi:10.1038/s41593-024-01682-8)
Supplement: Supplementary file 8 — Statistical source data. [file 41593_2024_1682_MOESM8_ESM.xlsx]

## Sheet: Fig. 1c
Grey Matter (%Myelin abnormalities)	WT 4m	5XFAD 4m	WT 10m	5XFAD 10m			White Matter (% Myelin abnormalities)	WT 4m	5XFAD 4m	WT 10m	5XFAD 10m
	2.05	4.4	2.71	8.23				4.3478	9.4901	6.25	9.2857
	1.45	4.3	2.26	5.4				2.7147	5.2562	6.1333	8.2418
	2.42	2.36	2.22	10.39				3.9492	9.2869	4.4737	10.0575
	1.3514	1.7738									9.21

## Sheet: Fig. 1d
BCAS1+ swellings/mm2	WT 4m	5XFAD 4m	WT 10m	5XFAD 10m
	0	25.85	0	256.01
	0	4.75	0	702.32
	0	38.19	0	520.21

## Sheet: Fig. 1e
% EdU+ OLIG2+	Control	Anti-CD8
	24.21	9.95
	15.72	16.3
	16.09	4.11
	16.64	7.85
	14.61	12.7

## Sheet: Fig. 1f
% Myelin abnormalities	Control	Anti-CD8
	7.55	5.37
	7.83	5.36
	7.63	4.21

## Sheet: Fig. 1g
% Serpina3n+CC1+	Control	Anti-CD8
	55.13	6.3
	19.28	7.14
	26.91	22.71
	27.86	6.19

## Sheet: Fig. 1h
	Target quadrant time (WT+Control)														Relative escape latency	WT+Control	WT+CD8	5XFAD+Control	5XFAD+CD8
Day1	75.7521	87.5363	76.5185	78.1818	91.7529	73.5168	99.7207	73.7887	64.5902	77.8859						0.581222	1.60845	5.14609	2.1556
Day2	85.3144	88.1515	44.0124	82.7083	76.7741	69.7023	95.3766	68.4137	87.1111	79.6851						0.298473	0.786958	3.6217	1.95208
Day3	81.5197	83.3948	100	76.2323	73.9458	61.3952	72.4861	66.5274	87.2473	69.9485						1.75653	0.244302	4.50226	3.51233
Day4	77.305	78.4826	84.1555	70.7932	81.9751	83.066	63.4637	73.3504	100	73.0533						1.45348	1.24629	2.12591	3.28676
																1.01206	1.0537	4.58574	3.03426
																1.96095	0.139713	3.44731	2.43756
																1.37343	0.266157	5.14609	1.56962
	Target quadrant time (WT+CD8)															0.906856	3.12207	3.66859	1.95208
Day1	80.4878	74.3279	65.566	88.8247	90.2718	71.2028	61.474	89.6573	95.4545	72.0573						0.557493	0.570169	5.14609	3.51311
Day2	66.2805	81.1509	61.7536	66.1608	81.9549	99.7334	99.7689	59.1054	100	76.0853						0.099491	0.962184
Day3	72.5483	86.5297	80.3265	71.4064	95.1952	81.3975	75.0112	50.5607	64.9989	85.4854
Day4	84.1374	96.7096	73.997	80.0378	81.64	62.7772	74.1302	65.7454	64.4968	64.6168
	Target quadrant time (5XFAD+Control)
Day1	15.7521	37.5363	46.5185	58.1818	61.7529	43.5168	39.7207	33.7887	34.5902
Day2	65.3144	38.1515	44.0124	42.7083	26.7741	39.7023	25.3766	38.4137	49.1111
Day3	51.5197	23.3948	17.3841	36.2323	43.9458	21.3952	42.4861	26.5274	67.2473
Day4	47.305	18.4826	36.1555	30.7932	21.9751	43.066	23.4637	23.3504	22.7493
	Target quadrant time (5XFAD+CD8)
Day1	55.3333	61.7486	48.5836	44.9851	40.5288	57.732	42.3926	74.902	48.2339
Day2	31.5554	40.9271	51.3775	34.9616	43.8812	50	57.3555	54.2563	51.9173
Day3	33.9512	55.3333	64.5079	61.8697	39.2147	46.5008	38.4443	64.399	34.4002
Day4	46.323	45.0344	34.7101	32.2595	56.2375	57.4894	35.4631	32.926	43.2197
