# Supplementary material for: T cell-mediated microglial activation triggers myelin pathology in a mouse model of amyloidosis
Source: Nat Neurosci. 2024 Jun 27;27(8):1468–74. doi: 10.1038/s41593-024-01682-8 (PMC11303250; doi:10.1038/s41593-024-01682-8)
Supplement: Supplementary file 9 — Statistical source data. [file 41593_2024_1682_MOESM9_ESM.xlsx]

## Sheet: Fig. 2e
% MHCII+ IBA1+	Control	Anti-CD8
	4.2373	1.8182
	7.0796	0.7752
	3.0928	1.8868
	3.3613	1.5385
	8.9552	1.2121

## Sheet: Fig. 2i
% cells in proximity to Cd74+ cell	Control	T cell
	1.41	22.72
	1.32	12.62
	1.17	12.94

## Sheet: Fig. 2j
Fraction of intraparenchymal CD8+ T-cells in proximity to MHCII+ cell (%)
83.3333
40
61.2903
100
0
15
84.3137
14.2857
14.2857
11.1111
33.3333
85.7143
51.4286
19.3548
