# Supplementary material for: T cell-mediated microglial activation triggers myelin pathology in a mouse model of amyloidosis
Source: Nat Neurosci. 2024 Jun 27;27(8):1468–74. doi: 10.1038/s41593-024-01682-8 (PMC11303250; doi:10.1038/s41593-024-01682-8)
Supplement: Supplementary file 10 — Statistical source data. [file 41593_2024_1682_MOESM10_ESM.xlsx]

## Sheet: Fig. 3a
% EdU+ Olig2+	Control	PLX
	30.3	15.71
	23.15	14.99
	23.58	12.85
	22.89	23.7

## Sheet: Fig. 3b
% Myelin abnormalities	Control	PLX
	6.441	4.3643
	7.2076	5.0898
	5.6898	4.2487
		3.7756

## Sheet: Fig. 3c
% Serpina3n+ CAII+	Control	PLX
	72.6726	39.3801
	68.7659	20.5
	54.1621	12.7692
	41.6667	9.6905
		13.5539

## Sheet: Fig. 3e
MBP+ IBA1+ (WT microglia)	Control	IFNγ	IFNγ+Baricitinib	IFN1β	5XFAD		MBP+ IBA1+ (5XFAD microglia)	Control	IFNγ	IFNγ+Baricitinib	IFN1β		MBP+ IBA1+ (5XFAD microglia)	Control	Baricitinib
	1	3.77	1.13	2.29	3.96			1	0.61	0.317	0.462			1	0.398907
	1	3.63	2.65	1.96	4.33			1	0.86	0.69	0.51			1	0.094866
	1	5.59	2.79	2.62	6.86			1	1.202	0.2	0.156			1	0.275463
	1	4.11	2.44	1.54	4.34			1	1.047	0.195	0.322
	1	3.17	0.84	0	4.78

## Sheet: Fig. 3f
% EdU+ OLIG2+	Control	Baricitinib
	19.39	16.44
	17.48	8.28
	15.16	6.9
	19.17	16.84
		10.61

## Sheet: Fig. 3g
% Myelin abnormalities	Control	Baricitinib
	9.32	7.01
	11.98	5.42
	9.79	5.02
	13.39	5.42

## Sheet: Fig. 3h
	Target quadrant time % (WT+Control)															Relative escape latency	WT+Control	WT+Baricitinib	5XFAD+Control	5XFAD+Baricitinib
Day1	100	100	85.1744	100	100	44.1021	100	100	90.9513	100	100						0.238	0.181	12.138	0.217998
Day2	92.6239	53.4527	71.6478	97.6713	81.8565	33.5968	76.9143	100	100	70.9091	100						0.004	0.869	18.495	0.616179
Day3	81.25	100	68.2426	100	44.5931	68.7582	31.814	100	85.4839	88.1657	100						1.935	0.068	4.869	5.00617
Day4	100	100	80.3279	98.9154	59.3714	47.2946	49.0525	100	68.7898	100	77.7985						0.567	0.955	6.143	1.01436
Day5	100	43.5443	100	71.729	100	83.3818	100	59.1603	100	100	100						0.201	1.341	18.495	0.173509
Day6	100	100	36.3868	49.2274	48.0355	56.6018	100	100	100	100	100						0.46	0.125	12.738	0.957635
Day7	100	71.3187	52.1353	100	69	46.9896	100	70.3854	100	100	79.759						0.259	1.707	1.804	1.11668
																	1.266	0.001	6.755	2.72831
																	0.366	5.006	7.146	0.483823
	Target quadrant time % (WT+Baricitinib)																3.842	0.338	4.767	5.00617
Day1	77.0942	53.7062	100	72.2728	63.7048	89.0217	100	80.8056	70.2	52.9439	100						1.861	0.408	0.004	0.551669
Day2	100	44.5457	99.6521	96.0009	100	100	60.3644	100	32	100	53.304								18.495	5.00617
Day3	99.4819	32.9705	81.4727	100	100	100	55.2417	100	28	100	31.9797								18.495	5.00617
Day4	100	45.2068	100	100	100	100	100	100	18.7329	66.8942	22.0801
Day5	45.2643	43.7962	100	100	53.7293	100	100	93.7349	32.5	100	100
Day6	51.1544	48	100	82.7493	100	65.0538	40.2827	100	41.7	100	31.1183
Day7	100	51.4925	100	84.5262	100	100	41.2081	100	33.08	100	11.4701
	Target quadrant time % (5XFAD+Control)
Day1	26.3	65.4	19.5	33.7	24.3	21	17.2263	25.9	0	58.6	32.3	0	100
Day2	40.7	68.5	20.7	49.8	17.3	28.1	0	0	9.57565	19.5	39.2	27.2	18.2
Day3	34.8	9.3	38.9	37.7	29.2	13.6	0	0	46.6941	26.5	25.6	51.5	26.3
Day4	39	24	25.2	63.3	9.6	34.9	0	0	59.6934	52.1	26.9	28.6	58.5
Day5	43	49.6	24.4	47.4	10.71	53.45	0	0	32.1	47	47	29.7	34.4
Day6	54.4	1.8	23.7	56.3	17.3	50.7	0	0	0	31.1	31.2	25.9	31.7
Day7	25.3	15.5	76.4	43.4	0	33.3	0	0	0.466563	37.2	59.5	7.6	1.1
	Target quadrant time % (5XFAD+Baricitinib)
Day1	100	19.9305	41.1553	57.6761	15.3299	12.7564	30.9561	40.0686	58.5688	37.1529	78.1	100	100
Day2	18.4403	89.2216	90.6465	13.0143	100	22.4516	35.8143	75.1833	53.5405	19.1757	11.7	31.6596	100
Day3	40.4198	84.3639	72.9689	56.2875	38.9474	42.1227	69.198	55.7936	34.1392	22.6838	82.9	32.2344	100
Day4	54.7562	100	43.2793	37.5983	70.6349	38.0682	95.1295	47.4561	10.3	23.5948	55.2	51.4917	70
Day5	23.8202	100	37.2055	30.915	51.6252	49.0628	71.5708	43.1042	21.0879	24.9844	47.1	90.2773	100
Day6	27.5637	100	10.8287	31.8075	40.6045	100	74.4723	70.1639	40.3468	13.7558	36.7	100	34.1
Day7	38.7885	60.7477	15.1078	56.4677	25.1864	76.1111	100	40.6927	25.1944	13.1082	79.5	97.9442	100
