# Supplementary material for: T cell-mediated microglial activation triggers myelin pathology in a mouse model of amyloidosis
Source: Nat Neurosci. 2024 Jun 27;27(8):1468–74. doi: 10.1038/s41593-024-01682-8 (PMC11303250; doi:10.1038/s41593-024-01682-8)
Supplement: Supplementary file 11 — Statistical source data. [file 41593_2024_1682_MOESM11_ESM.xlsx]

## Sheet: Extended data Fig. 1a
CD8+ cells/ROI (Grey matter)	WT 4m	5XFAD 4m	WT 10m	5XFAD 10m		CD8+ cells/ROI (White matter)	WT 4m	5XFAD 4m	WT 10m	5XFAD 10m
	0	1.63	0	27.76			0.3	6.51	0	46.69
	0	0	0	11.43			0	7.71	0	35.29
	0	1.63	1.63	17.96			0	3.39	0	34.16

## Sheet: Extended data Fig. 1b
% STAT1+ CC1+ (Grey matter)	WT 4m	5XFAD 4m	WT 10m	5XFAD 10m			% STAT1+ CC1+ (White matter)	WT 4m	5XFAD 4m	WT 10m	5XFAD 10m			% Serpina3n+ CC1+ (Grey matter)	WT 4m	5XFAD 4m	WT 10m	5XFAD 10m			% Serpina3n+ CC1+ (White matter)	WT 4m	5XFAD 4m	WT 10m	5XFAD 10m
	0	1.63	0	5.44				0	41.2	1.63	12.04				6.78	10.11	21.08	41.16				7.46	44.37	10.01	37.73
	0	1.63	0	6.53				0	12.26	0	29.99				5.17	14.48	11.09	55.34				7.62	32.76	14.98	31.27
	0	1.63	0	17.14				0	9.63	0	6.41				13.7	13.36	15.91	22.15				25.3	33.77	15.84	31.87
				20							22.21						0.8	27.9
