# Supplementary material for: T cell-mediated microglial activation triggers myelin pathology in a mouse model of amyloidosis
Source: Nat Neurosci. 2024 Jun 27;27(8):1468–74. doi: 10.1038/s41593-024-01682-8 (PMC11303250; doi:10.1038/s41593-024-01682-8)
Supplement: Supplementary file 12 — Statistical source data. [file 41593_2024_1682_MOESM12_ESM.xlsx]

## Sheet: Extended data Fig. 2a
% STAT1+ IBA1+ (Grey Matter)	WT 4m	5XFAD 4m	WT 10m	5XFAD 10m
	0	81.165	0	91.06
	0	76.51	0	90.54
	0	73.42	3	85.85

## Sheet: Extended data Fig. 2b
% STAT1+ IBA1+ (White Matter)	WT 4m	5XFAD 4m	WT 10m	5XFAD 10m
	12.8	25	26	65.55
	11.85	43.24	8	61.22
	1.81	43.18	12.39	75.8
