# Supplementary material for: T cell-mediated microglial activation triggers myelin pathology in a mouse model of amyloidosis
Source: Nat Neurosci. 2024 Jun 27;27(8):1468–74. doi: 10.1038/s41593-024-01682-8 (PMC11303250; doi:10.1038/s41593-024-01682-8)
Supplement: Supplementary file 13 — Statistical source data. [file 41593_2024_1682_MOESM13_ESM.xlsx]

## Sheet: Extended data Fig. 3a
% EdU+ OLIG2+ (Grey Matter)	WT 4m	5XFAD 4m
	12.9	7.52
	1.52	13.3105
	5.961	9.0084
	7.3294	10
	1.2406	8.0123

## Sheet: Extended data Fig. 3b
% EdU+ OLIG2+ (White Matter)	WT 4m	5XFAD 4m
	4.27	2.49
	3.99	3.34
	5.01	0.9
	6.03	5.23

## Sheet: Extended data Fig. 3c
% EdU+ OLIG2+ (Grey Matter)	WT 10m	5XFAD 10m
	0	9.56
	2.02	7.01
	2.27	15.1
		14.15

## Sheet: Extended data Fig. 3d
% EdU+ OLIG2+ (White Matter)	WT 10m	5XFAD 10m
	1.7851	3.1868
	1.554	2.3777
	2.1	2.3516
		2.2775

## Sheet: Extended data Fig. 3e
CC1+ cells/mm2 (Grey Matter)	WT 4m	5XFAD 4m	WT 10m	5XFAD 10m			CC1+ cells/mm2 (White Matter)	WT 4m	5XFAD 4m	WT 10m	5XFAD 10m
	1144.44	833.33	744.44	1877.77				4031.74	3715.21	4236.16	5235.89
	1344.44	988.88	1411.11	1688.88				4256.17	3824.54	2915.54	4677.43
	1040	966.66	1455.55	2122.22				3576.76	4807.58	2992.28	4800.94
	1188.88	1066.66	1066.66	1566.66

## Sheet: Extended data Fig. 3f
BCAS1+ cells/mm2 (Grey Matter)	WT 4m	5XFAD 4m	WT 10m	5XFAD 10m			BCAS1+ cells/mm2 (White Matter)	WT 4m	5XFAD 4m	WT 10m	5XFAD 10m
	144.44	111.11	100	188.88				112.39	222.77	111.1	150.05
	100	166.66	144	300				141.24	171.34	136.7	171.1
	111.11	88.88	111	166.66				130.63	180.08	139.9	167.36
	166.66	166.66	111	200

## Sheet: Extended data Fig. 3g
PDGFRα+ cells/mm2 (Grey Matter)	WT 4m	5XFAD 4m	WT 10m	5XFAD 10m			PDGFRα+ cells/mm2 (White Matter)	WT 4m	5XFAD 4m	WT 10m	5XFAD 10m
	160	130	171.4	262.5				145.23	152.72	152.39	294.73
	200	180	85.7	262.5				181.69	106.84	173.22	257.1
	210	120	142.8	171.4				168.05	172.86	159.76	226.42
			100
