# Supplementary material for: T cell-mediated microglial activation triggers myelin pathology in a mouse model of amyloidosis
Source: Nat Neurosci. 2024 Jun 27;27(8):1468–74. doi: 10.1038/s41593-024-01682-8 (PMC11303250; doi:10.1038/s41593-024-01682-8)
Supplement: Supplementary file 14 — Statistical source data. [file 41593_2024_1682_MOESM14_ESM.xlsx]

## Sheet: Extended data Fig. 4a
CD8+ cells/ROI	Control	Anti-CD8
	10.466	0
	4.72227	0
	5.86933	0
	2.68552	0
	6.3339	0
	6.1961	0
	2.97666	0
	4.66782	0.37312
	3.50188	0
	3.829

## Sheet: Extended data Fig. 4b
Aβ area/ Total area	Control	Anti-CD8
	0.10107	0.115143
	0.0725	0.192438
	0.131764	0.122302
	0.091616	0.088179
	0.146944	0.105857
	0.097292	0.027887
	0.085446	0.052569
	0.051766	0.115538
	0.099475	0.074059

## Sheet: Extended data Fig. 4c
BCAS1+ swellings/mm2	Control	Anti-CD8
	8.45161	6.13736
	7.08158	2.81354
	9.95795	3.64694
	32.3638	1.38095
	19.3169	3.67629

## Sheet: Extended data Fig. 4d
Open Field Test (Fecal boli count)	WT+Control	5XFAD+Control	5XFAD+CD8			Open Field Test (Distance traveled in cm)	WT+Control	5XFAD+Control	5XFAD+CD8			Open Field Test (Center enter frequency)	WT+Control	5XFAD+Control	5XFAD+CD8			Open Field Test (Cumulative duration in center in s)	WT+Control	5XFAD+Control	5XFAD+CD8
	5	7	4				7478.8	5646.38	5650.02				144	120	77				418.88	415.92	268.64
	3	6	5				9345.8	3990.17	6754.26				154	67	122				374.63	274.32	393.2
	2	3	5				7102.6	6618.73	7030.82				122	113	115				433.06	247.28	303.44
	0	6	6				6372.9	6132.38	7240.47				89	106	145				382.07	380.8	329.84
	5	6	2				6672.8	4188.34	7289.15				96	85	109				362.29	404.96	378.72
	4	7	2				5770.4	4146.59	8135.49				117	89	178				290.99	298.4	530.88
	1	6	3				5335.1	5752.89	7535.62				96	92	176				495.69	368.08	533.92
	3	4	4				6946.7	4426.89	4500.96				142	94	99				381.04	314.96	689.68
	3	6	5				4799.7	6762.52	5831.61				96	105	120				438.66	198	535.68
		4	4					4626.76	5279.65					68	117					302.56	692.16

## Sheet: Extended data Fig. 4e
Elevated Plus Maze (Fecal boli count)	WT+Control	5XFAD+Control	5XFAD+CD8			Elevated Plus Maze (Total distance moved in cm)	WT+Control	5XFAD+Control	5XFAD+CD8			Elevated Plus Maze (Open arm duration in s)	WT+Control	5XFAD+Control	5XFAD+CD8			Elevated Plus Maze (Close arm duration in s)	WT+Control	5XFAD+Control	5XFAD+CD8
	0	3	2				1033.86	984.007	948.222				4.6	45.12	71.52				245.24	155.64	135
	0	1	1				809.346	868.207	831.735				11.52	24.12	47.76				40.56	162	127.24
	0	2	0				796.635	491.605	1042.32				11.32	10.1	40.8				203.28	102.12	104.56
	3	3	1				1020.87	826.113	1267.67				21.68	37	94.84				242.92	175.08	52.92
	0	2	0				907.798	1068.67	539.758				0.88	58.04	37.12				264.56	110.56	198.96
	0	2	1				1051.35	879.124	983.342				4.8	62.12	92.2				241.8	183.76	172.64
	0	0	2				994.835	1017.51	616.027				22.08	58.92	59.44				238.76	186.04	154.04
	0	1	0				1085.85	1151.59	1030.14				5.48	44.88	61.84				262.36	188.92	180.52
	1	0	0				1085.87	729.089	1094.93				53.48	14.28	32.12				161.24	241.72	125.52
		3	0					756.545	1305.9					28.96	47.24					186.76	185.52
