# Supplementary material for: T cell-mediated microglial activation triggers myelin pathology in a mouse model of amyloidosis
Source: Nat Neurosci. 2024 Jun 27;27(8):1468–74. doi: 10.1038/s41593-024-01682-8 (PMC11303250; doi:10.1038/s41593-024-01682-8)
Supplement: Supplementary file 15 — Statistical source data. [file 41593_2024_1682_MOESM15_ESM.xlsx]

## Sheet: Extended data Fig. 5a
CD8+ cells/ROI	Control	ICB
	3.46882	5.9415
	3.05366	8.65264
	6.93464	5.80639
	2.5931	10.242
		15.363

## Sheet: Extended data Fig. 5b
Aβ area/ Total area	Control	ICB
	0.017572	0.00662
	0.01196	0.00739
	0.007037	0.00997
	0.008556	0.005088
		0.010973

## Sheet: Extended data Fig. 5c
% Serpina3n+ CC1+	Control	ICB
	6.239	17.9854
	10.5932	20.0388
	17.9726	22.3065
		25.9596

## Sheet: Extended data Fig. 5d
% Myelin abnormalities	Control	ICB
	4.985	7.7909
	5.8243	8.5572
	5.3571	9.2722

## Sheet: Extended data Fig. 5e
% EdU+ OLIG2+	Control	ICB
	2.2321	6.1079
	1.8275	11.9702
	3.4504	5.9346
		6.5315
		6.6735

## Sheet: Extended data Fig. 5f
% MHCII+ IBA1+	Control	ICB
	10.5431	22.1024
	7.4074	19.186
	13.7778	14.2029
	4.5593	19.0476
		20.5036
		10.2632

## Sheet: Extended data Fig. 5g
Open Field Test (Fecal boli count)	Control	ICB			Open Field Test (Total distance moved in cm)	Control	ICB			Open Field Test (Moving cumulative duration in s)	Control	ICB			Open Field Test (Center enter frequency)	Control	ICB
	4	10				7741.27	5696.47				489.68	374.16				82	92
	5	5				8061.96	6643.18				513.04	432.56				100	94
	7	6				8485.19	7511.06				542.4	480.32				138	124
	6	10				8167.07	7869.18				515.36	504.08				128	126
		8					5136.9					349.2					114

## Sheet: Extended data Fig. 5h
Elevated Plus Maze ( Fecal boli count)	Control	ICB			Elevated Plus Maze (Total distance moved in cm)	Control	ICB			Elevated Plus Maze (Open arm duration in s)	Control	ICB			Elevated Plus Maze (Close arm duration in s)	Control	ICB
	2	5				859.025	1126.24				118.68	123.6				159.76	151.48
	3	6				1171.34	1309.87				85.04	77.16				171.28	189.92
	2	4				1067.81	1127.44				66.08	109.48				180.12	144.32
	4	3				808.9	1508.83				31.72	100.32				220.4	164.32
		5					1222.35					78.8					174.52
