# Supplementary material for: T cell-mediated microglial activation triggers myelin pathology in a mouse model of amyloidosis
Source: Nat Neurosci. 2024 Jun 27;27(8):1468–74. doi: 10.1038/s41593-024-01682-8 (PMC11303250; doi:10.1038/s41593-024-01682-8)
Supplement: Supplementary file 16 — Statistical source data. [file 41593_2024_1682_MOESM16_ESM.xlsx]

## Sheet: Extended data Fig. 6a
CD8+ cells/ROI	WT	APP-NLGF	APP-NLGF RAG1KO
	0	5.5887	0
	0	1.20566	0
	0	2.0618	0
		3.89909

## Sheet: Extended data Fig. 6b
% Myelin abnormalities	WT	APP-NLGF	APP-NLGF RAG1KO
	3.97727	8.00781	4.17495
	3.32594	7.78443	5.36779
	2.18254	7.80288	3.18725

## Sheet: Extended data Fig. 6f
BCAS1+ swellings/ area (mm2)	WT	APP-NLGF	APP-NLGF RAG1KO			% MHCII+ IBA1+	WT	APP-NLGF	APP-NLGF RAG1KO			% EdU+ OLIG2+	WT	APP-NLGF	APP-NLGF RAG1KO
	0	94.4176	16.5802				0	23.5915	2.5126				1	11.589	3.96
	0	79.7478	37.7552				0	16.4659	0.8368				2.87	14.24	6.282
	0	63.8823	50.7871				0	15.1639	3.125				1.59	9.55	8.0159
