# Supplementary material for: T cell-mediated microglial activation triggers myelin pathology in a mouse model of amyloidosis
Source: Nat Neurosci. 2024 Jun 27;27(8):1468–74. doi: 10.1038/s41593-024-01682-8 (PMC11303250; doi:10.1038/s41593-024-01682-8)
Supplement: Supplementary file 17 — Statistical source data. [file 41593_2024_1682_MOESM17_ESM.xlsx]

## Sheet: Extended data Fig. 7a
% MHCII+ IBA1+ (Grey matter)	WT 4m	5XFAD 4m	WT 10m	5XFAD 10m
	0	2.38	0	14.27
	0	2.77	0	17.71
	0	0	0	22.58

## Sheet: Extended data Fig. 7b
% MHCII+ IBA1+ (White matter)	WT 4m	5XFAD 4m	WT 10m	5XFAD 10m
	0	0	0	22.91
	0	2.35	0	12.07
	0	0	0	16.81
