# Supplementary material for: T cell-mediated microglial activation triggers myelin pathology in a mouse model of amyloidosis
Source: Nat Neurosci. 2024 Jun 27;27(8):1468–74. doi: 10.1038/s41593-024-01682-8 (PMC11303250; doi:10.1038/s41593-024-01682-8)
Supplement: Supplementary file 18 — Statistical source data. [file 41593_2024_1682_MOESM18_ESM.xlsx]

## Sheet: Extended data Fig. 8a
% B2M+ IBA1+	WT 4m	5XFAD 4m	WT 10m	5XFAD 10m
	0	63.63	0	88.88
	0	21.05	0	87.6
	0	57.14	45	76.63

## Sheet: Extended data Fig. 8b
% ISG15+ IBA1+	WT 4m	5XFAD 4m	WT 10m	5XFAD 10m
	0	37.8	6.25	46.34
	0	55.91	0	40.08
	0	28.79	0	41.01

## Sheet: Extended data Fig. 8c
% MHCII+ STAT1+ IBA1+	% MHCII+ STAT1- IBA1+
100	0
66.6667	33.3333
75	25

## Sheet: Extended data Fig. 8d
% MHCII+ IBA1+	Control	IFNγ	IFNγ+Baricitinib
	20	22.6804	21.2308
	10.8696	34.4262	23.1183
	21.1679	41.6667	10.4478
	18.1333		16.8539

## Sheet: Extended data Fig. 8e
% MHCII+ IBA1+	Control	IFNγ
	28.556	85.135
	25.16	79.515
	15.275	80.138
