# Supplementary material for: T cell-mediated microglial activation triggers myelin pathology in a mouse model of amyloidosis
Source: Nat Neurosci. 2024 Jun 27;27(8):1468–74. doi: 10.1038/s41593-024-01682-8 (PMC11303250; doi:10.1038/s41593-024-01682-8)
Supplement: Supplementary file 19 — Statistical source data. [file 41593_2024_1682_MOESM19_ESM.xlsx]

## Sheet: Extended data Fig. 9a
Aβ area/ Total area	Control	Baricitinib
	0.046413	0.060467
	0.020417	0.071859
	0.046294	0.020319
	0.030295	0.028929
		0.040026

## Sheet: Extended data Fig. 9b
CD8+ cells/ROI	Control	Baricitinib
	7.12689	4.00648
	4.27505	5.68965
	6.90642	2.03072
	3.68592	10.3672
		5.12559

## Sheet: Extended data Fig. 9c
% STAT1+ IBA1+	Control	Baricitinib
	90.05	17.62
	51.27	29.61
	69.73	57.47
	90.9	16.93
	83.33	29.87

## Sheet: Extended data Fig. 9d
% P2RY12+ IBA1+	Control	Baricitinib
	0.136364	0.237374
	0.051771	0.155263
	0.144869	0.182957
	0.114943	0.159456

## Sheet: Extended data Fig. 9e
% STAT1+ CAII+	Control	Baricitinib
	7.3786	2.1429
	5.0952	3.7273
	25.4935	4.7619
	10.3182	1.4286
	25	2.5476
