# Supplementary material for: T cell-mediated microglial activation triggers myelin pathology in a mouse model of amyloidosis
Source: Nat Neurosci. 2024 Jun 27;27(8):1468–74. doi: 10.1038/s41593-024-01682-8 (PMC11303250; doi:10.1038/s41593-024-01682-8)
Supplement: Supplementary file 20 — Statistical source data. [file 41593_2024_1682_MOESM20_ESM.xlsx]

## Sheet: Extended data Fig. 10a 
	Barnes Maze- Total quadrant time-WT+Control (2 weeks)																		Barnes Maze- Relative escape latency (2 weeks)	WT+Control	WT+Baricitinib	5XFAD+Control	5XFAD+Baricitinib				Barnes Maze- Total quadrant time-WT+Control (6 weeks)															Barnes Maze- Relative escape latency (6 weeks)	WT+Control	WT+Baricitinib	5XFAD+Control	5XFAD+Baricitinib
Day1	49.55	82.55	54.12	42.59	42.49	33.84	62.05	36.21	21.15	39.49	38.79									0.793	0.76	3.594	2.717			Day1	90.5	100	100	100	63.73	12.55	100	82.03	19.77	100	100						1.106	0.782	3.185	2.853
Day2	100	27.22	41.31	76.72	100	39.06	50	75.68	50.22	42.69	39.1									0.853	1.292	4.129	0.104			Day2	100	100	61.83	77.87	100	59.55	100	31.01	47.97	100	100						0.042	2.853	0.229	0.025
Day3	48.56	41.28	20.88	49.87	87.57	16.56	100	100	100	41.42	94.55									1.491	3.571	5.736	1.54			Day3	100	100	100	100	100	49.86	100	56.53	100	100	45.02						0.072	0.795	2.19	0.266
Day4	100	57.8	35.98	67.33	24.17	100	23.42	49.84	44.63	100	56.11									0.699	3.441	3.259	0.755			Day4	100	100	81.48	100	100	100	95.45	70	100	100	100						3.142	2.853	0.976	1.307
Day5	91.84	41.84	61.68	86.44	100	45.69	28.17	43.59	100	47.46	100									0.306	0.486	6.216	1.503			Day5	100	100	43.17	100	100	74.78	64.23	100	100	40.73	45.73						0.015	0.318	3.185	2.853
Day6	100	45.27	39.57	78.74	100	100	100	87.04	72.82	54.37	100									3.59	0.112	1.018	0.777			Day6	100	100	36.09	27.79	87.47	65.48	99.08	100	66.3	93.1	35.92						0.516	0.001	3.185	0.563
Day7	22.18	100	73.49	53.54	47.47	44.39	100	58.7	100	36.21	100									0.303	0.259	6.216	2.225			Day7	100	71.88	45.17	47.42	100	56.83	93.51	31.83	100	100	100						3.185	0.19	0.884	2.534
																				0.315	0.378	2.176	3.91																				0.045	0.006	3.185	0.126
																				1.386	0.118	4.552	1.519																				0.536	2.853	2.723	0.361
	Barnes Maze- Total quadrant time-WT+Baricitinib (2 weeks)																			0.648	0.24	0.67	1.319				Barnes Maze- Total quadrant time-WT+Baricitinib (6 weeks)																1.963	0.03	1.628	2.853
Day1	36.57	24.37	52.77	42.18	43.08	40.46	24.2	27.55	43.84	100	40.93									0.615	0.343	1.317	3.461			Day1	89.5	38.51	50.83	100	100	37.1	100	40.96	0.2	100	100						0.378	0.318	3.185	1.655
Day2	100	45.42	44	42.22	66.14	31.03	25.68	41.74	35.76	83.46	26.68											5.913	2.411			Day2	100	31.31	100	74.12	54.78	100	100	100	2.33	100	19.11								1.407	1.616
Day3	61.07	54.39	33.5	98.13	95	68	20.47	50.44	55.09	42.77	53.75											1.253	3.91			Day3	90.77	100	100	100	100	30.05	100	100	98.16	33.18	100								3.185	1.835
Day4	71.23	51.05	31.95	97.35	100	37.36	86.35	87.38	55.77	68.2	47.83												0.8			Day4	100	28.47	100	100	39.54	100	100	60.36	100	100	93.78
Day5	59.05	36.91	22.86	58.06	76.97	17.34	65.33	100	31.08	100	100															Day5	89.31	100	100	87.59	100	100	100	78.31	95.67	45.68	58.77
Day6	91.31	29.24	88.99	100	21.97	88.65	32.85	36.59	100	100	60.24															Day6	99.51	100	100	100	100	100	85.71	100	0	25.45	30.29
Day7	48.44	42.65	68.98	100	49.97	54.67	100	87.88	68.7	100	100															Day7	71.8	100	100	100	100	61.44	100	100	1.24	100	66.78
	Barnes Maze- Total quadrant time-5XFAD+Control (2 weeks)																										Barnes Maze- Total quadrant time-5XFAD+Control (6 weeks)
Day1	20.15	100	7.93	70.66	0	45.47	4.93	37.94	15.8	21.22	14.99	8.38	44.29													Day1	0	36.4329	2.24395	12.1491	0	25.6092	33.6822	53.7192	88.8247	46.9505	67.0313	0	47.363
Day2	32.55	22	1.38	10.71	8.96	28.76	40.36	64.34	13.4	18.81	100	3.09	23.45													Day2	41.2792	6.5541	4.79893	3.57698	0.222173	50	39.8374	70	39.9022	30.853	63.9636	0.333259	6.15419
Day3	13.06	33.33	5.07	10.84	12.62	28.52	8.42	70.58	3.75	18.7	20.42	5.35	40.84													Day3	9.15538	0	38.4739	28.52	7.50944	57.1106	49.4096	0.288825	100	52.3297	0.622084	2.17729	4.71006
Day4	57.96	8.57	14.95	6.95	6.61	39.13	23.23	40.65	9.78	21.28	28.98	6.22	29.87													Day4	2.71051	27.9049	4.82115	33.0533	27.2162	23.0994	49.2802	15.4854	4.17685	70.7143	36.5147	11.6268	43
Day5	42.09	36.73	18.4	11.35	6.56	30.07	28.65	27.84	7.68	15.76	30	27.89	24.05													Day5	5.70984	7.7094	23.8604	67.0721	0	88.3929	50.7317	60	33.7569	25.9615	11.353	48.3926	82.0628
Day6	30.95	68.77	9	16.81	37.84	15.89	13.66	66.01	10.91	4.47	38.55	11	23.23													Day6	46.3675	91.1672	11.9186	36.4808	0	5.04587	70.3	53	17.5294	100	16.2171	1.22195	43.5237
Day7	25.93	17	8.95	6.36	1.2	19.11	8.02	32.59	57.43	8.48	21.16	1.24	64.41													Day7	44.3013	100	14.8856	26.483	44.8567	61.3537	60	0	72.6496	30.2414	38.7006	15.368	25.1979
	Barnes Maze- Total quadrant time-5XFAD+Baricitinib (2 weeks)
Day1	0	23	28.59	19.29	25	33.87	27.45	6.13	32.97	25.65	19.95	11.11	13	83.96													Barnes Maze- Total quadrant time-5XFAD+Baricitinib (6 weeks)
Day2	47.28	16.11	48.27	21.83	31.58	10.53	22.16	6.76	19.06	21.97	17.22	31.95	10	52.34												Day1	5.15441	19.5286	97.076	9.28683	26.3815	4.90933	36.7609	0	13.927	0	0	98.665	10.735
Day3	58.2	28.94	23.08	43.97	41	19.12	28.86	3.38	28.3	25.42	49.37	10.49	42	8.86												Day2	23.7267	100	27.7272	6.37324	40.2852	55.8065	0.510998	81.0709	7.19013	15.8631	0	32.2068	32.3039
Day4	62.42	19.45	41.33	35.47	37.39	25.68	18.67	30.86	43	27.32	52.24	24.99	72.51	79												Day3	38.2359	100	0	89.2784	17.996	100	22.0203	33.8369	0	0	29.9349	33.2149	3.24372
Day5	23.92	50	49.77	36.9	50.53	14.23	30.16	11.53	31.97	21.61	73.53	39.98	32.89	80												Day4	19.7148	100	48.4746	5.31016	49.1224	33.1429	65.5211	73.517	17.8444	1.7996	15.3966	28.0872	64.0996
Day6	23.48	81.6	31.78	100	17.43	5.42	100	56.12	35.65	43.14	61.91	51.88	4.23	12.39												Day5	22.7727	100	38.8843	49.389	36.1697	16.1264	33.6809	17.796	29.9448	100	0.377694	35.3191	53.0549
Day7	4.84	42.82	83.99	35.17	10.44	94.92	38.54	5.04	67.43	51.42	83.57	23.49	15.11	52.55												Day6	39.9826	100	0.155521	27.6883	66.2771	28.2338	100	69.3401	15.5572	0	50.922	38.547	88.7097
																										Day7	29.7578	100	6.12625	13.7081	28.2927	74.7368	50.9894	51.2997	9.75493	7.07162	9.12229	93.0344	39.5693

## Sheet: Extended data Fig. 10b
2 Weeks-Open Field test-Total Distance (m)						6 Weeks-Open Field test-Total Distance (m)						12 Weeks-Open Field test-Total Distance (m)									2 Weeks-ElevatedPlusMaze-Open Arm Time (s)						6 Weeks-ElevatedPlusMaze-Open Arm Time (s)						12 Weeks-ElevatedPlusMaze-Open Arm Time (s)
WT+Control	WT+Baricitinib	5XFAD+Control	5XFAD+Baricitinib			WT+Control	WT+Baricitinib	5XFAD+Control	5XFAD+Baricitinib			WT+Control	WT+Baricitinib	5XFAD+Control	5XFAD+Baricitinib						WT+Control	WT+Baricitinib	5XFAD+Control	5XFAD+Baricitinib			WT+Control	WT+Baricitinib	5XFAD+Control	5XFAD+Baricitinib			WT+Control	WT+Baricitinib	5XFAD+Control	5XFAD+Baricitinib
56.393	35.411	55.089	53.315			20.3737	20.8083	28.4446	27.1328			31.4713	20.5766	36.4786	24.8178						0	10.64	55.32	32.12			1	11.16	196.32	37.44			8.84	23.4	182.68	65.88
42.72	28.992	32.56	58.892			14.9418	16.0568	26.8864	18.5493			23.8209	14.413	27.2103	23.5193						22.08	6.96	82.56	19.92			19.84	10.12	59.24	108.08			21.68	17	46.12	103.16
45.761	38.819	44.511	43.37			15.0847	12.9658	20.9596	14.0743			24.3269	24.988	25.3723	28.0023						4.36	10.56	62.36	20			44.36	1.16	96.8	101.52			41.56	23.16	192.56	70.08
31.328	42.995	46.191	47.835			20.3413	18.2902	17.456	20.9654			19.8624	21.4643	27.6423	32.6103						3.8	8.72	21.52	91.84			13.56	20.56	48.96	76.44			32.24	13.76	38.28	90.32
42.339	55.958	63.354	55.915			17.5751	24.6617	35.6197	33.4031			20.9711	32.8962	23.4853	34.5998						6.32	25.64	0.68	114			12.96	17.52	125.6	81.4			33.16	39.6	1.92	117.16
59.41	62.378	64.596	59.245			49.2809	19.6109	22.1353	26.3133			49.9741	27.6665	23.971	18.9375						28.28	11.68	59.08	89.44			58.28	11.92	42.36	133.76			65	45.16	87.56	128.68
55.124	55.169	46.686	53.483			25.3788	28.9703	19.34	18.6558			20.9516	32.9965	32.3572	22.9366						39.76	17.64	53.12	43.88			38.92	27.4	37.64	161.88			28.84	22	29.4	195.6
38.684	55.758	52.671	40.746			18.2624	21.844	15.8775	18.8044			26.5669	34.6533	36.4791	33.6377						7.68	17.72	7.4	42.64			8.36	23.24	49.72	71.64			68.08	16.52	31.12	108.08
43.908	46.509	41.898	45.761			18.6448	20.9085	13.6989	17.3903			21.6216	30.084	29.8023	29.5105						23.6	28.44	64	35.44			22.88	0	43.6	65.16			31.16	0	101.24	81.64
35.77	65.168	55.905	51.282			18.8843	25.9917	20.4944	20.5732			17.629	36.7718	36.3206	34.5176						6.6	19.96	37.56	4.08			31.12	36.08	62.28	66.96			24.04	15.16	67.12	72
	45.598	20.468	39.065			14.7655	17.5321	30.8899	16.3242			15.6817	23.5793	34.238	30.0448						32.12	24.16	69.32	55.72			30.88	33.72	29.68	38.92			38.4	20	85.72	119.8
		52.94	44.423					28.9455	23.7064					30.6006	28.0242								85.32	41.2					146.12	96.6					131.12	137.24
		58.922	42.493					23.2106	32.9311					21.3899	19.0297								24.84	50.68					100.52	103.6					72.44	53.04
		46.238	54.951					30.4676	24.1376														50.96	87.76					40	174.36
			56.889					12.9395	36.8888														128.96	101.84					15.64	118.56
			41.873					18.9223	31.8729														71.8	152					59.24	133.2
			40.064					26.2377	40.0635														101.76	170.04					51.64	102.96
			55.692						25.6924															129.76						48.88
			30.777						30.7772																					12.68
																					2 Weeks-ElevatedPlusMaze-Close Arm Time (s)						6 Weeks-ElevatedPlusMaze-Close Arm Time (s)						12 Weeks-Elevated PlusMaze-Close Arm Time (s)
2 Weeks-Open Field Test-Center Duration %						6 Weeks-Open Field Test-Center Duration %						12 Weeks-Open Field Test-Center Duration %									WT+Control	WT+Baricitinib	5XFAD+Control	5XFAD+Baricitinib			WT+Control	WT+Baricitinib	5XFAD+Control	5XFAD+Baricitinib			WT+Control	WT+Baricitinib	5XFAD+Control	5XFAD+Baricitinib
WT+Control	WT+Baricitinib	5XFAD+Control	5XFAD+Baricitinib			WT+Control	WT+Baricitinib	5XFAD+Control	5XFAD+Baricitinib			WT+Control	WT+Baricitinib	5XFAD+Control	5XFAD+Baricitinib						220.96	151.28	209.24	190			240.92	230.68	73.16	212.24			241.72	229.56	87.36	209.72
29.65	52.53	11.95	30.83			28.6641	19.2516	10.0613	22.1136			28.1655	24.2743	22.3891	19.936						153.96	188.36	136	169.88			192.28	264.96	165.04	81			192	262.72	229.6	81.8
28.27	35.84	29.76	1.6			14.0965	28.8241	32.1838	13.2886			13.2699	23.1002	30.6106	22.0976						182.44	182.28	161.8	193.28			189.16	199.28	163.44	158.04			210.04	218.8	75.84	213.36
25.36	17.12	11.68	8.75			22.0869	3.83077	18.8872	19.7227			27.8277	18.4744	11.4301	17.9451						235.48	214.24	214.04	120.36			207.6	205.24	227.08	184.6			211.76	170.68	228.4	171.28
35.15	36.32	34.88	21.65			19.1539	17.4918	28.0331	15.5186			30.3351	29.1992	26.7247	25.5888						209.04	183.96	277.52	107.6			221.24	210.04	160.08	171.32			190.6	190.44	275.88	126.12
47.09	25.97	25.12	18.24			14.5143	16.523	18.6472	30.6728			31.5012	20.6737	16.9407	18.4704						175.64	201.84	170.84	152.84			168.6	221.6	161.32	135			181	161.76	167.92	11.4
43.52	35.41	25.87	10.51			14.9498	28.5397	29.073	14.7898			20.7182	20.2293	24.3889	21.8221						165.6	209.36	165.52	212.36			202.08	213.4	219.48	111.72			194.4	183.44	227.64	82.8
23.68	17.6	17.01	11.47			24.0156	32.8326	20.807	14.9676			27.3673	18.6739	32.1651	19.688						182.68	189	193.04	182.88			127.04	197.92	160	209.24			173.68	210.32	56.24	162.72
46.48	37.55	20.64	20.8			22.8691	27.9975	32.9553	11.5279			31.9172	20.2293	37.9522	21.2248						173.76	167.8	180.28	219.76			227.6	300.04	223.92	153.68			201.4	300.04	151.4	193.32
26.24	33.17	17.33	40.85			23.9534	31.8994	30.735	26.9665			21.9341	25.0902	30.7084	22.1936						225.24	186.84	171.96	202.88			206.84	211.2	194.24	204.36			160.32	226.16	195.76	205.36
34.77	29.01	20.21	38.45			28.7619	22.9668	21.6585	28.0508			18.5921	24.86	24.7969	27.1087						166.56	205.72	155	178.36			230.24	206.36	196.88	194.84			181.04	223.68	71.12	157.44
	24	13.81	29.49			21.9447	35.108	18.8161	28.3441			19.5094	24.9231	25.7506	19.6071								148.2	207.28					103.4	170.6					142.24	99.04
		31.34	13.12					11.9545	27.3842					10.7102	22.8771								201.76	172.6					159.72	176.88					186.44	205.36
		15.07	15.15					17.1629	22.5598					21.8292	25.0102								207.32	164					218.24	91.76
		11.85	31.31					13.8121	22.6913														153.08	170.04					283.76	144.72
			12.57					31.3394	12.5678														189.04	117.64					220.32	139.24
			12.93					15.0653	12.9322														168.76	100.6					176.12	165
			17.76					11.8478	17.7584															135.52						236.08
			20.42						20.416																					272.52
			30.2						30.1929
